# Supplementary material for: Prevalence and Characterization of Beta-Lactam and Carbapenem-Resistant Bacteria Isolated from Organic Fresh Produce Retailed in Eastern Spain
Source: Antibiotics (Basel). 2023 Feb 14;12(2):387. doi: 10.3390/antibiotics12020387 (PMC9952115; doi:10.3390/antibiotics12020387)
Supplement: Supplementary file 1 [file antibiotics-12-00387-s001.zip]

Archive with 1 entries (1 files):
- antibiotics-2161643-supplementary.pdf
